# Supplementary material for: Spartina alterniflora Ecosystem Stability: Insights Into the Interplay Between Soil Bacteria and Their Functional Traits
Source: Ecol Evol. 2025 Apr 3;15(4):e71096. doi: 10.1002/ece3.71096 (PMC11968255; doi:10.1002/ece3.71096)
Supplement: Supplementary file 2 — Data S1. [file ECE3-15-e71096-s001.csv]

	VWC (%)	EC (μm/m)	pH	TC (g/kg)	TOC (%)	TN (g/kg)	Ammonia-N (mg/kg)	Nitrate-N (mg/kg)	TP (mg/kg)	AP (mg/kg)
JA1-1	36.96666667	1282.666667	8.92	19	0.98	0.709	42.2	0.534	749	16.2
JA1-2	50.2	2343.333333	8.6	19.9	0.83	0.803	15.3	0.341	734	11.57
JA1-3	39.53333333	2022	8.72	22.3	1.33	1.178	43.4	0.335	789	23.36
JA2-1	53.5	2065	8.46	18.3	0.85	0.638	20	0.61	681	11.43
JA2-2	48.7	1831	8.88	22.7	1.22	1.066	36.5	0.621	616	30.65
JA2-3	43.26666667	1908	8.82	18.8	1.04	0.639	26.2	0.307	602	16.06
JA3-1	41.63333333	2221.5	8.68	21.2	0.89	0.7	28.9	0.383	643	11.29
JA3-2	40.26666667	1661.666667	8.7	25.4	1.29	0.647	35.1	0.85	637	23.36
JA3-3	34.46666667	1234.666667	8.85	20.4	1.16	0.818	29.6	0.331	660	23.5
JB1-1	28.96666667	1377	8.46	26.4	1.53	0.734	36.2	0.56	680	27.01
JB1-2	36.53333333	1304.666667	8.33	23	0.83	1.077	41.2	1.336	677	22.24
JB1-3	39.46666667	1754.666667	8.3	27.8	0.71	0.947	37.5	0.914	816	27.01
JB2-1	31	1315.333333	8.3	19.9	0.85	1.196	31.8	1.07	724	23.22
JB2-2	33.46666667	1014.333333	8.4	24.1	1.2	0.791	40.5	0.865	687	20.83
JB2-3	41.53333333	1521.666667	8.61	19.4	1.51	1.016	51.5	0.802	578	24.48
JB3-1	25.43333333	1152.666667	8.21	23.8	1.51	1.051	37.3	3.811	677	27.85
JB3-2	34.7	1572.333333	8.36	22.7	1.31	0.935	44.5	2.678	619	28.83
JB3-3	31.83333333	1463	8.78	25	1.18	0.67	47.2	2.395	748	29.53
JC1-1	38.9	1445.333333	8.7	20.1	1.08	0.781	32.8	7.312	687	20.27
JC1-2	44.56666667	1689.333333	8.88	18.3	1	0.674	27.3	3.383	687	29.53
JC1-3	46.13333333	1741	8.84	23.2	1.31	1.15	27.7	2.049	699	29.39
JC2-1	41.03333333	1436.333333	8.9	21.6	1.25	0.989	39.9	11.147	730	28.55
JC2-2	40.06666667	1683.333333	8.9	18.8	1.56	1.049	33.7	1.108	730	29.81
JC2-3	44.9	1553.333333	8.64	21.2	1.27	0.695	44.4	4.461	730	22.66
JC3-1	29.43333333	1096	8.23	23.1	2.19	0.743	29.7	5.658	724	49.03
JC3-2	44.4	1759	8.74	32.6	1.43	0.872	41.8	4.481	721	26.3
JC3-3	34.83333333	1330	8.85	22.7	1.27	1.175	32.2	14.491	745	27.29
JD1-1	39.66666667	1602.666667	9.12	17.8	1	0.638	41.3	2.552	723	10.87
JD1-2	45.2	1330.333333	9.28	24.5	1.24	0.801	47.8	5.661	699	15.64
JD1-3	49.93333333	1504.666667	9.18	19.7	1.08	0.865	37.4	4.661	647	19.71
JD2-1	52.76666667	1318	9.12	20.6	1.14	1.101	21	6.573	613	19.43
JD2-2	39.4	1383.333333	9.29	18.2	1.06	0.772	28.2	5.16	720	15.22
JD2-3	50.2	1379	9.3	22.9	1.26	0.88	30.8	6.156	697	18.87
JD3-1	50.9	1742.333333	9.18	22.3	0.93	0.733	26.4	5.083	678	19.29
JD3-2	44.76666667	1411.333333	9.08	17.4	1.18	0.779	37.2	8.399	647	20.83
JD3-3	48.33333333	1423.666667	9.38	26.2	1.37	0.999	41.1	9.65	693	23.92
FA1-1	95.424	9681	6.6	24	2.2	1.966	56.8	0.329	857	49.73
FA1-2	95.424	8807	6.46	22.8	2.18	1.952	52.3	0.364	687	47.77
FA1-3	94.656	7170	4.14	30.1	2.81	2.428	58.2	0.251	558	23.92
FA2-1	95.424	8807	6.38	25.5	2.42	2.113	55.5	0.117	703	44.54
FA2-2	91.584	8807	5.88	26.1	2.69	2.051	40.6	0.124	694	37.95
FA2-3	83.52	8807	6.24	22.5	2.17	1.93	56.6	0.23	744	37.95
FA3-1	92.64	8807	5.84	28.9	3.02	2.239	47.8	0.511	512	34.02
FA3-2	94.656	9681	5.64	19.9	2.03	1.721	51.9	0.42	612	33.88
FA3-3	94.656	8807	5.92	19.2	1.93	1.717	25.6	0.314	668	37.67
FB1-1	93.7	9681	5.89	22.3	2.16	1.808	44.6	0.332	739	39.21
FB1-2	94.3	9681	5.9	23.2	2.78	1.889	93	0.362	612	48.47
FB1-3	92.8	9681	6.3	28.6	3.52	2.187	67.2	0.23	368	70.92
FB2-1	91.1	8807	5.5	25	3.49	2.247	80.2	0.244	875	49.61
FB2-2	93.8	9681	5.29	30.8	3.21	2.123	80.2	0.229	449	35.42
FB2-3	92.2	9681	6.6	25.1	3.13	2.101	66.7	0.119	909	52.12
FB3-1	94.7	8807	5.94	29.5	3.81	2.316	82.3	0.131	378	40.75
FB3-2	91.9	9681	5.12	20.2	3.26	1.549	23.8	0.161	569	25.18
FB3-3	92.1	9681	6.26	20.8	2.82	1.608	69	0.112	819	45.24
FC1-1	93.408	9681	5.4	23.7	1.95	1.816	50.3	0.369	721	33.18
FC1-2	92.928	14094	6.06	23.4	2.24	1.895	41.7	0.256	683	41.04
FC1-3	93.984	9681	5.97	23.3	2.14	1.93	37	0.243	702	38.93
FC2-1	91.872	9681	5.08	23.9	2.12	2.048	38.7	0.421	795	33.32
FC2-2	92.448	9681	6.64	25.3	2.14	2.071	38.4	0.255	822	50.29
FC2-3	93.024	14094	5.29	26.7	1.7	1.974	46.6	0.402	683	37.67
FC3-1	94.176	9681	6.68	24.8	2.22	2.08	24.2	0.248	989	58.01
FC3-2	94.08	9681	6.26	22.2	2.72	1.748	39.3	0.377	656	61.8
FC3-3	93.888	9681	6.6	22.5	2.12	1.86	54.7	0.404	798	44.68
FD1-1	92.2	9681	5.12	22.1	2.01	1.745	19.4	0.233	742	34.86
FD1-2	93.1	9681	5.96	22.8	2.65	1.697	20.7	0.223	785	36.13
FD1-3	89.3	9681	6.33	26.4	3.55	2.121	20.3	0.262	955	59.13
FD2-1	91.4	9681	6.74	32.7	2.07	2.006	27.3	0.25	541	62.36
FD2-2	89.1	9681	6.47	23.1	2.01	1.998	18.5	0.595	628	40.75
FD2-3	89.7	14094	6.88	16.8	3.03	1.979	23	0.401	649	51.56
FD3-1	90.7	14094	6.32	18.9	2.64	2.001	26.4	0.258	430	45.18
FD3-2	90.7	9681	6.46	24.4	1.6	1.81	18.8	0.332	767	48.19
FD3-3	88	9681	6.36	25.9	1.62	1.574	19.8	0.328	535	41.59
